# Supplementary material for: Examination of Factors Affecting Site-Directed RNA Editing by the MS2-ADAR1 Deaminase System
Source: Genes (Basel). 2023 Aug 4;14(8):1584. doi: 10.3390/genes14081584 (PMC10454654; doi:10.3390/genes14081584)
Supplement: Supplementary file 1 [file genes-14-01584-s001.zip]

Archive with 1 entries (1 files):
- genes-2530020-supplementary.pdf
